# Supplementary material for: Whole-genome sequencing and machine learning reveal key drivers of delayed sputum conversion in rifampicin-resistant tuberculosis
Source: Front Cell Infect Microbiol. 2025 Aug 7;15:1641385. doi: 10.3389/fcimb.2025.1641385 (PMC12367658; doi:10.3389/fcimb.2025.1641385)
Supplement: Supplementary Table 1 — Frequency of drug resistance mutations in 150 RR-TB strains among successful and failed cases of 2-month SCC and 6-month SCC. [file Table1.xlsx]

## Sheet: Metadata
Sample	2-month SCC success	6-month SCC success	Lineage	Sublineage	Genetic DR_type	Rifampicin	Isoniazid	Pyrazinamide	Ethambutol	Streptomycin	Fluoroquinolones	Moxifloxacin	Ofloxacin	Levofloxacin	Ciprofloxacin	Aminoglycosides	Amikacin	Kanamycin	Capreomycin	Ethionamide	Para-aminosalicylic_acid	Cycloserine	Linezolid	Bedaquiline	Clofazimine	Delamanid
NBCDC1765	Yes	Yes	L2	L2.2.1	Pre-XDR-TB	rpoB_p.Ser450Leu	fabG1_c.-8T>C, katG_p.Ser315Thr	pncA_p.Val139Leu	embB_p.Met306Val	rpsL_p.Lys43Arg	gyrA_p.Asp94Gly	gyrA_p.Asp94Gly	gyrA_p.Asp94Gly	gyrA_p.Asp94Gly	gyrA_p.Asp94Gly	-	-	-	-	ethA_c.11_12insA, fabG1_c.-8T>C	-	-	-	-	-	-
NBCDC2447	Yes	Yes	L2	L2.2.1	MDR-TB	rpoB_p.Ser450Leu	katG_p.Ser315Gly	-	-	-	-	-	-	-	-	-	-	-	-	ethA_c.403_424del	-	-	-	-	-	-
NBCDC1267	Yes	Yes	L2	L2.2.1	RR-TB	rpoB_p.Ser450Leu	katG_p.Ser315Thr	-	-	rpsL_p.Lys43Arg	-	-	-	-	-	-	-	-	-	-	folC_p.Ile43Ser	-	-	-	-	-
NBCDC2143	No	No	L2	L2.2.1	MDR-TB	rpoB_p.Leu452Pro	katG_p.Ser315Thr	-	-	rpsL_p.Lys88Arg	-	-	-	-	-	-	-	-	-	-	folC_p.Glu153Gly	-	-	-	-	-
NBCDC2306	Yes	Yes	L2	L2.2.1	RR-TB	rpoB_p.His445Tyr	-	-	-	-	-	-	-	-	-	-	-	-	-	-	-	-	-	-	-	-
NBCDC2415	No	No	L2	L2.2.1	RR-TB	rpoB_p.Ser450Leu	-	-	-	-	-	-	-	-	-	-	-	-	-	-	-	-	-	-	-	-
NBCDC1349	Yes	Yes	L4	L4.2.2	Pre-XDR-TB	rpoB_p.His445Arg	katG_p.Ser315Thr	-	pncA_p.Thr142Met	-	gyrA_p.Asp94Asn	gyrA_p.Asp94Asn	gyrA_p.Asp94Asn	gyrA_p.Asp94Asn	gyrA_p.Asp94Asn	rrs_n.1401A>G	rrs_n.1401A>G	rrs_n.1401A>G	rrs_n.1401A>G	-	-	-	-	-	-	-
NBCDC112	Yes	Yes	L2	L2.2.1	RR-TB	rpoB_p.His445Asp	-	-	embB_p.Gly406Ala	-	-	-	-	-	-	-	-	-	-	-	-	-	-	-	-	-
NBCDC1043	No	No	L2	L2.2.1	Pre-XDR-TB	rpoB_p.His445Asn	katG_p.Ser315Thr	-	embB_p.Met306Ile	rpsL_p.Lys43Arg	gyrB_p.Arg446Cys	gyrB_p.Arg446Cys	gyrB_p.Arg446Cys	gyrB_p.Arg446Cys	gyrB_p.Arg446Cys	-	-	-	-	-	-	-	-	-	-	-
NBCDC1201	No	No	L2	L2.2.1	Pre-XDR-TB	rpoB_p.Ser450Leu	-	pncA_p.Leu85Arg	embA_c.-12C>T, embB_p.His1002Arg	-	gyrA_p.Asp94Gly	gyrA_p.Asp94Gly	gyrA_p.Asp94Gly	gyrA_p.Asp94Gly	gyrA_p.Asp94Gly	-	-	-	-	-	-	alr_p.Leu113Arg	-	-	-	-
NBCDC2197	Yes	Yes	L2	L2.2.1	MDR-TB	rpoB_p.Leu452Pro	katG_p.Ser315Thr	-	-	-	-	-	-	-	-	-	-	-	-	-	-	-	-	-	-	-
NBCDC2311	Yes	Yes	L2	L2.2.1	MDR-TB	rpoB_p.Leu452Pro	katG_p.Ser315Thr	-	-	-	-	-	-	-	-	-	-	-	-	-	-	-	-	-	-	-
NBCDC2639	Yes	Yes	L2	L2.2.1	MDR-TB	rpoB_p.Ser450Leu	katG_p.Ser315Thr	-	-	rpsL_p.Lys43Arg	-	-	-	-	-	-	-	-	-	-	-	-	-	-	-	-
NBCDC12671	Yes	Yes	L2	L2.2.1	RR-TB	rpoB_p.Leu430Pro	-	-	-	-	-	-	-	-	-	-	-	-	-	-	-	-	-	-	-	-
NBCDC553	No	Yes	L4	L4.2.2	MDR-TB	rpoB_p.Ser450Leu	katG_p.Ser315Thr	-	embB_p.Asp354Ala	gid_c.102_102del	-	-	-	-	-	-	-	-	-	-	-	-	-	-	-	-
NBCDC5074	Yes	Yes	L2	L2.2.1	RR-TB	rpoB_p.Ser450Leu	-	-	-	-	-	-	-	-	-	-	-	-	-	-	-	-	-	-	-	-
NBCDC621	Yes	Yes	L2	L2.2.2	MDR-TB	rpoB_p.Asp435Ala, rpoB_p.Leu452Pro	katG_p.Ser315Thr	pncA_c.500_*1012del	embB_p.Met306Ile	rpsL_p.Lys43Arg	-	-	-	-	-	-	-	eis_c.-12C>T	-	-	thyA_p.Thr22Ala, thyX_c.-16C>T	-	-	-	-	-
NBCDC2508	Yes	Yes	L2	L2.2.2	Pre-XDR-TB	rpoB_p.Leu452Pro	katG_p.Ser315Thr	-	-	rpsL_p.Lys43Arg	gyrA_p.Asp94Gly	gyrA_p.Asp94Gly	gyrA_p.Asp94Gly	gyrA_p.Asp94Gly	gyrA_p.Asp94Gly	-	-	-	-	-	-	-	-	-	-	-
NBCDC3066	Yes	Yes	L2	L2.2.1	RR-TB	rpoB_p.Leu452Pro	-	-	-	-	-	-	-	-	-	-	-	-	-	-	-	-	-	-	-	-
NBCDC1078	Yes	Yes	L2	L2.2.1	MDR-TB	rpoB_p.Leu452Pro	katG_p.Ser315Thr	embB_p.Gly406Asp	-	rrs_n.514A>C	-	-	-	-	-	-	-	-	-	-	-	-	-	-	-	-
NBCDC748	No	No	L2	L2.2.1	Pre-XDR-TB	rpoB_p.Ser450Leu	ahpC_c.-52C>T	pncA_p.Asp12Ala	embA_c.-12C>T, embB_p.Met306Val	-	gyrA_p.Asp94Gly	gyrA_p.Asp94Gly	gyrA_p.Asp94Gly	gyrA_p.Asp94Gly	gyrA_p.Asp94Gly	-	-	-	-	ethA_Chromosome:g.4324955_4329498del	-	-	-	-	-	-
NBCDC1281	No	No	L2	L2.2.1	Pre-XDR-TB	rpoB_p.Ile480Val, rpoB_p.Ser450Leu	fabG1_c.-15C>T, inhA_p.Ile21Val	pncA_c.-11A>G	-	rpsL_p.Lys43Arg	gyrA_p.Ala90Val, gyrA_p.Asp94Gly	gyrA_p.Ala90Val, gyrA_p.Asp94Gly	gyrA_p.Ala90Val, gyrA_p.Asp94Gly	gyrA_p.Ala90Val, gyrA_p.Asp94Gly	gyrA_p.Ala90Val, gyrA_p.Asp94Gly	-	-	-	-	fabG1_c.-15C>T	-	-	-	-	-	-
NBCDC3923	Yes	Yes	L2	L2.2.1	MDR-TB	rpoB_p.Ser450Leu	katG_p.Ser315Thr	-	embB_p.Gly406Asp	rpsL_p.Lys43Arg	-	-	-	-	-	-	-	-	-	-	-	-	-	-	-	-
NBCDC5012	Yes	Yes	L2	L2.2.1	MDR-TB	rpoB_p.Ser450Leu	katG_p.Ser315Thr	pncA_p.His57Asn	embB_p.Met306Ile	-	-	-	-	-	-	-	-	-	-	-	-	-	-	-	-	-
NBCDC644	No	No	L2	L2.2.1	MDR-TB	rpoB_p.Gln432Lys, rpoB_p.His445Asp	fabG1_c.-15C>T	embA_c.-16C>G, embB_p.Met306Val	-	-	-	-	-	-	-	-	-	-	-	-	fabG1_c.-15C>T	-	-	-	-	-
NBCDC900	Yes	Yes	L2	L2.2.2	MDR-TB	rpoB_p.Ser450Leu	katG_p.Ser315Thr	-	-	gid_c.115delC	-	-	-	-	-	-	-	-	-	-	-	-	-	-	-	-
NBCDC3295	Yes	Yes	L4	L4.4.2	RR-TB	rpoB_p.Ser450Leu	-	-	-	-	-	-	-	-	-	-	-	-	-	-	-	-	-	-	-	-
NBCDC4288	Yes	Yes	L2	L2.2.1	MDR-TB	rpoB_p.Ala286Val, rpoB_p.Ser450Leu	katG_p.Ser315Thr	-	embB_p.Tyr319Cys	rpsL_p.Lys43Arg	-	-	-	-	-	-	-	-	-	-	-	-	-	-	-	-
NBCDC4564	Yes	Yes	L2	L2.2.1	Pre-XDR-TB	rpoB_p.Ser450Leu	fabG1_c.-8T>C, katG_p.Ser315Thr	pncA_p.Val139Leu	embB_p.Met306Val	rpsL_p.Lys43Arg	gyrA_p.Asp94Gly	gyrA_p.Asp94Gly	gyrA_p.Asp94Gly	gyrA_p.Asp94Gly	gyrA_p.Asp94Gly	-	-	-	-	ethA_c.11dupA, fabG1_c.-8T>C	-	-	-	-	-	-
NBCDC4861	Yes	Yes	L2	L2.2.1	Pre-XDR-TB	rpoB_p.His445Tyr	katG_p.Ser315Thr	-	-	rpsL_p.Lys43Arg	gyrA_p.Asp94Asn	gyrA_p.Asp94Asn	gyrA_p.Asp94Asn	gyrA_p.Asp94Asn	gyrA_p.Asp94Asn	-	-	-	-	-	-	-	-	-	-	-
NBCDC2648	No	No	L2	L2.2.1	RR-TB	rpoB_p.His445Leu	-	-	-	-	-	-	-	-	-	-	-	-	-	-	-	-	-	-	-	-
NBCDC1145	No	Yes	L2	L2.2.1	MDR-TB	rpoB_p.Ser450Leu	ahpC_c.-81C>T	pncA_p.Thr160Ala, pncA_p.Thr76Pro	embB_p.Met306Ile	-	-	-	-	-	-	-	-	-	-	-	-	-	-	-	-	-
NBCDC2640	No	No	L2	L2.2.1	Pre-XDR-TB	rpoB_p.Ser450Leu	fabG1_c.-8T>C, katG_p.Ser315Thr	-	embB_p.Gly406Asp	rpsL_p.Lys43Arg	gyrA_p.Ala90Val	gyrA_p.Ala90Val	gyrA_p.Ala90Val	gyrA_p.Ala90Val	gyrA_p.Ala90Val	-	-	-	-	fabG1_c.-8T>C	-	-	-	-	-	-
NBCDC4906	No	No	L2	L2.2.1	RR-TB	rpoB_p.Ser450Leu	-	-	-	-	-	-	-	-	-	-	-	-	-	-	-	-	-	-	-	-
NBCDC2110	Yes	Yes	L2	L2.2.1	RR-TB	rpoB_p.His445Asn	-	-	-	-	-	-	-	-	-	-	-	-	-	-	-	-	-	-	-	-
NBCDC956	Yes	Yes	L4	L4.4.2	MDR-TB	rpoB_p.Ser450Leu	katG_p.Ser315Thr	pncA_p.Asp136Tyr	embB_p.Met306Val	gid_c.351_351del	-	-	-	-	-	-	-	eis_c.-37G>T	-	-	-	-	-	-	-	-
NBCDC1158	Yes	Yes	L2	L2.2.1	MDR-TB	rpoB_p.Ser450Leu	ahpC_c.-81C>T, fabG1_c.-15C>T, katG_p.Asp419His	pncA_c.-7T>C	embB_p.Met306Ile	rpsL_p.Lys43Arg	-	-	-	-	-	-	-	-	-	fabG1_c.-15C>T	-	-	-	-	-	-
NBCDC1210	No	Yes	L2	L2.2.1	Pre-XDR-TB	rpoB_p.Ser450Leu	fabG1_c.-8T>C, katG_p.Ser315Thr	pncA_p.Val139Leu	embB_p.Met306Val	rpsL_p.Lys43Arg	gyrA_p.Asp94Gly	gyrA_p.Asp94Gly	gyrA_p.Asp94Gly	gyrA_p.Asp94Gly	gyrA_p.Asp94Gly	-	-	-	-	ethA_c.11dupA, fabG1_c.-8T>C	-	-	-	-	-	-
NBCDC1312	Yes	Yes	L2	L2.2.1	MDR-TB	rpoB_p.Ser450Leu	katG_p.Ser315Thr	-	-	rpsL_p.Lys43Arg	-	-	-	-	-	-	-	-	-	-	-	-	-	-	-	-
NBCDC1133	No	Yes	L4	L4.4.2	MDR-TB	rpoB_p.His445Asp	katG_p.Ser315Thr	-	-	-	-	-	-	-	-	-	-	-	-	ethA_c.61_61del	-	-	-	-	-	-
NBCDC1872	Yes	Yes	L2	L2.2.1	Pre-XDR-TB	rpoB_p.Ser450Leu	fabG1_c.-8T>C, katG_p.Ser315Thr	pncA_p.Val139Leu	embB_p.Met306Val	rpsL_p.Lys43Arg	gyrA_p.Asp94Gly	gyrA_p.Asp94Gly	gyrA_p.Asp94Gly	gyrA_p.Asp94Gly	gyrA_p.Asp94Gly	-	-	-	-	ethA_c.11dupA, fabG1_c.-8T>C	-	-	-	-	-	-
NBCDC2149	Yes	Yes	L2	L2.2.1	RR-TB	rpoB_p.His445Leu	-	-	-	-	-	-	-	-	-	-	-	-	-	-	-	-	-	-	-	-
NBCDC2321	Yes	Yes	L2	L2.2.1	RR-TB	rpoB_p.Ser450Val	-	-	-	-	-	-	-	-	-	-	-	-	-	-	-	-	-	-	-	-
NBCDC2414	Yes	Yes	L2	L2.2.1	MDR-TB	rpoB_p.Asp435Val	ahpC_c.-57C>T, katG_p.Val1Ala	-	-	-	-	-	-	-	-	-	-	-	-	-	-	-	-	-	-	-
NBCDC3245	No	Yes	L4	L4.4.2	MDR-TB	rpoB_p.His445Asn, rpoB_p.Leu430Pro	katG_p.Ser315Thr	pncA_p.His51Pro	embB_p.Met306Ile	-	-	-	-	-	-	-	-	-	-	-	folC_p.Glu153Ala	-	-	-	-	-
NBCDC3046	No	Yes	L2	L2.2.1	Pre-XDR-TB	rpoB_p.Ser450Leu	katG_p.Ser315Thr	pncA_c.369_369del	embB_p.Met306Ile	rpsL_p.Lys88Arg	gyrA_p.Asp94Tyr	gyrA_p.Asp94Tyr	gyrA_p.Asp94Tyr	gyrA_p.Asp94Tyr	gyrA_p.Asp94Tyr	-	-	-	-	-	-	-	-	-	-	-
NBCDC3075	Yes	Yes	L2	L2.2.1	RR-TB	rpoB_p.His445Asn	-	-	-	-	-	-	-	-	-	-	-	-	-	-	-	-	-	-	-	-
NBCDC3210	Yes	Yes	L2	L2.2.1	RR-TB	rpoB_p.Gln429His, rpoB_p.His445Tyr	-	-	-	-	-	-	-	-	-	-	-	-	-	-	-	-	-	-	-	-
NBCDC3345	Yes	Yes	L2	L2.2.1	MDR-TB	rpoB_p.Ser450Leu	katG_p.Ser315Thr	-	embB_p.Met306Val	-	-	-	-	-	-	-	-	-	-	-	-	-	-	-	-	-
NBCDC46	Yes	Yes	L2	L2.2.1	RR-TB	rpoB_p.Glu761Asp, rpoB_p.Ser450Leu	katG_p.Ser315Thr	-	-	rpsL_p.Lys88Arg	-	-	-	-	-	-	-	-	-	-	-	-	-	-	-	-
NBCDC4740	Yes	Yes	L2	L2.2.1	MDR-TB	rpoB_p.Ser450Leu	fabG1_c.-15C>T, inhA_p.Ser94Ala	-	-	rrs_n.514A>C	-	-	-	-	-	-	-	-	-	fabG1_c.-15C>T, inhA_p.Ser94Ala	-	-	-	-	-	-
NBCDC686	No	Yes	L2	L2.2.1	MDR-TB	rpoB_p.Ser450Leu	katG_p.Ser315Thr	-	-	rpsL_p.Lys43Arg	-	-	-	-	-	-	-	-	-	-	-	-	-	-	-	-
NBCDC772	Yes	Yes	L2	L2.2.1	MDR-TB	rpoB_p.Leu452Pro	katG_p.Ser315Thr	pncA_p.Met175Ile	embB_p.Gln497Arg	rpsL_p.Lys43Arg	-	-	-	-	-	-	-	-	-	-	-	-	-	-	-	-
NBCDC749	Yes	Yes	L2	L2.2.1	Pre-XDR-TB	rpoB_p.Ser450Leu	katG_p.Ser315Thr	-	-	rpsL_p.Lys88Met	gyrA_p.Ala90Val	gyrA_p.Ala90Val	gyrA_p.Ala90Val	gyrA_p.Ala90Val	gyrA_p.Ala90Val	-	-	-	-	-	-	-	folC_p.Ile43Ser	-	-	-
NBCDC1477	Yes	Yes	L2	L2.2.2	MDR-TB	rpoB_p.Asp435Ala, rpoB_p.Leu452Pro	katG_p.Ser315Thr	pncA_p.Ser104Arg	embB_p.Met306Ile	rpsL_p.Lys43Arg	-	-	-	-	-	-	-	eis_c.-12C>T	-	-	thyA_p.Thr22Ala, thyX_c.-16C>T	-	-	-	-	-
NBCDC3085	Yes	Yes	L2	L2.2.2	RR-TB	rpoB_p.His445Tyr	-	-	-	-	-	-	-	-	-	-	-	-	-	-	-	-	-	-	-	-
NBCDC1038	Yes	Yes	L2	L2.2.1	MDR-TB	rpoB_p.Ser450Leu	katG_p.Ser315Thr	-	embB_p.Met306Val	rpsL_p.Lys43Arg	-	-	-	-	-	-	-	-	-	-	-	-	-	-	-	-
NBCDC1077	Yes	Yes	L2	L2.2.1	MDR-TB	rpoB_p.Ser450Leu	katG_p.Ser315Thr	-	-	rpsL_p.Lys43Arg	-	-	-	-	-	-	-	-	-	-	-	-	-	-	-	-
NBCDC1097	No	No	L2	L2.2.1	Pre-XDR-TB	rpoB_p.Ser450Leu	katG_p.Ser315Thr	pncA_c.167_168insGA	embB_p.Met306Val	rpsL_p.Lys43Arg	gyrA_p.Asp94Gly	gyrA_p.Asp94Gly	gyrA_p.Asp94Gly	gyrA_p.Asp94Gly	gyrA_p.Asp94Gly	-	-	-	-	ethA_c.140_140del	-	-	-	-	-	-
NBCDC1102	No	No	L2	L2.2.1	MDR-TB	rpoB_p.Leu452Pro	katG_p.Ser315Thr	pncA_p.Met175Arg	-	rpsL_p.Lys43Arg	-	-	-	-	-	-	-	-	-	-	folC_p.Ser150Gly	-	-	-	-	-
NBCDC1104	No	Yes	L2	L2.2.2	Pre-XDR-TB	rpoB_p.Ser450Leu	fabG1_c.-15C>T, katG_p.Ser315Thr	pncA_p.Val9Ala	embB_p.Met306Ile	rpsL_p.Lys43Arg	gyrA_p.Asp94Gly	gyrA_p.Asp94Gly	gyrA_p.Asp94Gly	gyrA_p.Asp94Gly	gyrA_p.Asp94Gly	rrs_r.1401a>g	rrs_r.1401a>g	rrs_r.1401a>g	rrs_r.1401a>g	fabG1_c.-15C>T	-	-	-	-	-	-
NBCDC332	Yes	Yes	L4	L4.4.2	RR-TB	rpoB_p.His445Asp	-	-	-	-	-	-	-	-	-	-	-	-	-	-	-	-	-	-	-	-
NBCDC1155	No	Yes	L2	L2.2.1	MDR-TB	rpoB_p.His445Tyr	katG_p.Ser315Thr	-	-	rpsL_p.Lys43Arg	-	-	-	-	-	-	-	-	-	-	-	-	-	-	-	-
NBCDC2813	Yes	Yes	L2	L2.2.1	MDR-TB	rpoB_p.Leu452Pro	katG_p.Ser315Thr	embB_p.Asp354Ala	-	rpsL_p.Lys43Arg	-	-	-	-	-	-	-	-	-	-	-	-	-	-	-	-
NBCDC129	Yes	Yes	L2	L2.2.1	RR-TB	rpoB_p.His445Asp	-	-	embB_p.Gly406Ala	-	-	-	-	-	-	-	-	-	-	-	-	-	-	-	-	-
NBCDC140	Yes	Yes	L2	L2.2.1	RR-TB	rpoB_p.Ser450Leu	-	-	-	-	-	-	-	-	-	-	-	-	-	-	-	-	-	-	-	-
NBCDC1412	Yes	Yes	L2	L2.2.1	RR-TB	-	-	-	-	-	gyrA_p.Asp94Gly	gyrA_p.Asp94Gly	gyrA_p.Asp94Gly	gyrA_p.Asp94Gly	gyrA_p.Asp94Gly	-	-	-	-	-	-	-	-	-	-	-
NBCDC143	No	No	L2	L2.2.1	Pre-XDR-TB	rpoB_p.Ser450Leu	katG_p.Trp198*	pncA_Chromosome:g.2285354_2288883del	embB_p.Met306Val	rrs_r.514a>c	gyrA_p.Ala90Val, gyrA_p.Ser91Pro	gyrA_p.Ala90Val, gyrA_p.Ser91Pro	gyrA_p.Ala90Val, gyrA_p.Ser91Pro	gyrA_p.Ala90Val, gyrA_p.Ser91Pro	gyrA_p.Ala90Val, gyrA_p.Ser91Pro	rrs_r.1401a>g	rrs_r.1401a>g	rrs_r.1401a>g	rrs_r.1401a>g	ethA_c.1112_1113insG	thyA_Chromosome:g.3071691_3078552del, thyX_c.-16C>T	ald_c.460_460del	-	-	-	-
NBCDC1591	No	Yes	L2	L2.2.1	Pre-XDR-TB	rpoB_p.Ser450Leu	fabG1_c.-8T>C, katG_p.Ser315Thr	pncA_p.Val139Leu	embB_p.Met306Val	rpsL_p.Lys43Arg	gyrA_p.Asp94Gly	gyrA_p.Asp94Gly	gyrA_p.Asp94Gly	gyrA_p.Asp94Gly	gyrA_p.Asp94Gly	rrs_r.1401a>g	rrs_r.1401a>g	rrs_r.1401a>g	rrs_r.1401a>g	ethA_c.11_12insA, fabG1_c.-8T>C	-	-	-	-	-	-
NBCDC1627	Yes	Yes	L2	L2.2.1	MDR-TB	rpoB_p.Ser450Leu	fabG1_c.-15C>T	-	-	rpsL_p.Lys88Arg	-	-	-	-	-	-	-	-	-	fabG1_c.-15C>T	-	-	-	-	-	-
NBCDC163	No	Yes	L2	L2.2.1	MDR-TB	rpoB_p.Val170Phe	fabG1_c.-15C>T, inhA_p.Ile194Thr	-	-	rpsL_p.Lys88Arg	-	-	-	-	-	-	-	-	-	fabG1_c.-15C>T, inhA_p.Ile194Thr	-	-	-	-	-	-
NBCDC1716	No	Yes	L2	L2.2.2	Pre-XDR-TB	rpoB_p.Asp435Ala, rpoB_p.Leu452Pro	katG_p.Ser315Thr	pncA_Chromosome:g.2287668_2288742del	embB_p.Met306Ile	rpsL_p.Lys43Arg	gyrA_p.Asp94Gly	gyrA_p.Asp94Gly	gyrA_p.Asp94Gly	gyrA_p.Asp94Gly	gyrA_p.Asp94Gly	-	-	eis_c.-12C>T	-	-	thyA_p.Thr22Ala, thyX_c.-16C>T	-	-	-	-	-
NBCDC1781	Yes	Yes	L2	L2.2.1	MDR-TB	rpoB_p.Ser450Leu	fabG1_c.-15C>T	-	-	rpsL_p.Lys43Arg	-	-	-	-	-	-	-	-	-	-	fabG1_c.-15C>T	-	-	-	-	-
NBCDC180	Yes	Yes	L2	L2.1	Pre-XDR-TB	rpoB_p.Ser450Leu	katG_p.Ser315Thr	pncA_c.525_526insG	embB_p.Met306Val	rpsL_p.Lys43Arg	gyrA_p.Asp94Ala	gyrA_p.Asp94Ala	gyrA_p.Asp94Ala	gyrA_p.Asp94Ala	gyrA_p.Asp94Ala	-	-	-	-	-	-	-	-	-	-	-
NBCDC1819	Yes	Yes	L2	L2.2.1	MDR-TB	rpoB_p.Ser450Leu	-	-	-	-	-	-	-	-	-	-	-	-	-	-	-	-	-	-	-	-
NBCDC1861	No	Yes	L2	L2.2.1	Pre-XDR-TB	rpoB_p.Ser450Leu	fabG1_c.-8T>C, katG_p.Ser315Thr	embB_p.Met306Val	pncA_p.Val139Leu	rpsL_p.Lys43Arg	gyrA_p.Asp94Gly	gyrA_p.Asp94Gly	gyrA_p.Asp94Gly	gyrA_p.Asp94Gly	gyrA_p.Asp94Gly	rrs_n.1401A>G	rrs_n.1401A>G	rrs_n.1401A>G	rrs_n.1401A>G	-	ethA_c.11dupA, fabG1_c.-8T>C	-	-	-	-	-
NBCDC1893	No	No	L2	L2.2.1	Pre-XDR-TB	rpoB_p.Ser450Leu	fabG1_c.-8T>C, katG_p.Ser315Thr	pncA_p.Val139Leu	embB_p.Met306Val	rpsL_p.Lys43Arg	gyrA_p.Asp94Gly	gyrA_p.Asp94Gly	gyrA_p.Asp94Gly	gyrA_p.Asp94Gly	gyrA_p.Asp94Gly	rrs_r.1401a>g	rrs_r.1401a>g	rrs_r.1401a>g	rrs_r.1401a>g	ethA_c.11_12insA, fabG1_c.-8T>C	-	-	-	-	-	-
NBCDC1945	Yes	Yes	L2	L2.2.1	MDR-TB	rpoB_p.Ser450Leu	katG_p.Ser315Thr	-	embB_p.Gln497Lys	rpsL_p.Lys43Arg	-	-	-	-	-	-	-	-	-	-	-	-	-	-	-	-
NBCDC2040	No	No	L2	L2.2.1	MDR-TB	rpoB_p.Ser450Leu	inhA_c.-154G>A, inhA_p.Ile194Thr	-	-	-	-	-	-	-	-	-	-	-	-	-	inhA_c.-154G>A, inhA_p.Ile194Thr	-	-	-	-	-
NBCDC2063	Yes	Yes	L2	L2.2.1	MDR-TB	rpoB_p.His445Asn	katG_p.Ser315Thr	-	-	rpsL_p.Lys43Arg	-	-	-	-	-	-	-	-	-	-	-	-	-	-	-	-
NBCDC2219	No	Yes	L2	L2.2.1	Pre-XDR-TB	rpoC_p.Ile491Thr	fabG1_c.-15C>T, inhA_p.Ile21Thr, katG_c.-12G>A	embB_p.Met306Val	pncA_c.390_391dupGG	rpsL_p.Lys43Arg	gyrA_p.Ala90Val	gyrA_p.Ala90Val	gyrA_p.Ala90Val	gyrA_p.Ala90Val	gyrA_p.Ala90Val	rrs_n.1401A>G	rrs_n.1401A>G	rrs_n.1401A>G	rrs_n.1401A>G	-	fabG1_c.-15C>T, inhA_p.Ile21Thr	-	-	-	-	-
NBCDC2264	Yes	Yes	L2	L2.2.1	MDR-TB	rpoB_p.Ser450Leu	katG_p.Ser315Thr	-	embB_p.Gly406Ser	-	-	-	-	-	-	-	-	-	-	-	-	-	-	-	-	-
NBCDC2371	Yes	Yes	L2	L2.2.1	Pre-XDR-TB	rpoB_p.Ser450Leu	fabG1_c.-8T>C, katG_p.Ser315Thr	embB_p.Met306Val	pncA_p.Val139Leu	rpsL_p.Lys43Arg	gyrA_p.Asp94Gly	gyrA_p.Asp94Gly	gyrA_p.Asp94Gly	gyrA_p.Asp94Gly	gyrA_p.Asp94Gly	-	-	-	-	-	ethA_c.11dupA, fabG1_c.-8T>C	-	-	-	-	-
NBCDC2423	No	No	L2	L2.2.1	MDR-TB	rpoB_p.Ser450Leu	fabG1_c.-15C>T	embB_p.Gln497Arg	-	-	-	-	-	-	-	-	-	-	-	-	fabG1_c.-15C>T	-	-	-	-	-
NBCDC4936	Yes	Yes	L4	L4.4.2	MDR-TB	rpoB_p.His445Ser	katG_p.Ser315Thr	pncA_p.Asp12Ala	embB_p.Gly406Ser	rpsL_p.Lys43Arg	-	-	-	-	-	-	-	-	-	-	-	-	-	-	-	-
NBCDC2583	No	No	L2	L2.2.1	MDR-TB	rpoB_p.Ser450Leu	katG_p.Ser315Thr	-	pncA_p.Gln10*	rpsL_p.Lys43Arg	-	-	-	-	-	-	-	-	-	-	-	-	-	-	-	-
NBCDC2616	Yes	Yes	L2	L2.2.1	RR-TB	rpoB_p.Leu452Pro	-	embB_p.Met306Val	-	-	-	-	-	-	-	-	-	-	-	-	-	-	-	-	-	-
NBCDC2634	Yes	Yes	L2	L2.2.1	Pre-XDR-TB	rpoB_p.Ser450Leu	katG_p.Ser315Thr	pncA_p.Ala171Glu	embB_p.Met306Ile	rpsL_p.Lys43Arg	gyrA_p.Asp94Ala	gyrA_p.Asp94Ala	gyrA_p.Asp94Ala	gyrA_p.Asp94Ala	gyrA_p.Asp94Ala	-	-	-	-	-	-	-	-	-	-	-
NBCDC2638	Yes	Yes	L2	L2.2.1	Pre-XDR-TB	rpoB_p.Ser450Leu	fabG1_c.-8T>C, katG_p.Ser315Thr	pncA_p.Val139Leu	embB_p.Met306Val	rpsL_p.Lys43Arg	gyrA_p.Asp94Gly	gyrA_p.Asp94Gly	gyrA_p.Asp94Gly	gyrA_p.Asp94Gly	gyrA_p.Asp94Gly	-	-	-	-	ethA_c.11dupA, fabG1_c.-8T>C	-	-	-	-	-	-
NBCDC2642	Yes	Yes	L2	L2.2.1	RR-TB	rpoB_p.His445Arg	-	-	-	rpsL_p.Lys43Arg	-	-	-	-	-	-	-	-	-	-	-	-	-	-	-	-
NBCDC265	No	Yes	L2	L2.2.1	MDR-TB	rpoB_p.His445Tyr	katG_p.Ser315Thr	-	-	rpsL_p.Lys43Arg	-	-	-	-	-	-	-	-	-	-	-	-	-	-	-	-
NBCDC2667	No	Yes	L2	L2.2.2	Pre-XDR-TB	rpoB_p.Asp435Ala, rpoB_p.Leu452Pro	katG_p.Ser315Thr	embB_p.Met306Ile	pncA_c.501_*1012del	rpsL_p.Lys43Arg	gyrA_p.Asp94Gly	gyrA_p.Asp94Gly	gyrA_p.Asp94Gly	gyrA_p.Asp94Gly	gyrA_p.Asp94Gly	-	-	-	eis_c.-12C>T	-	-	-	thyA_p.Thr22Ala, thyX_c.-16C>T	-	-	-
NBCDC2680	No	Yes	L2	L2.2.1	MDR-TB	rpoB_p.Ser450Leu	katG_p.Ser315Thr	-	embB_p.Met306Val	rpsL_p.Lys43Arg	-	-	-	-	-	-	-	-	-	-	-	-	-	-	-	-
NBCDC2761	Yes	Yes	L2	L2.2.1	MDR-TB	rpoB_p.Ser450Leu	katG_p.Ser315Thr	pncA_c.267_*198del	-	rpsL_p.Lys43Arg	-	-	-	-	-	-	-	-	-	-	-	-	-	-	-	-
NBCDC2811	Yes	Yes	L2	L2.2.1	MDR-TB	rpoB_p.Ser450Leu	katG_p.Ser315Thr	pncA_c.-791_*870del	embB_p.Met306Val	rpsL_p.Lys43Arg	-	-	-	-	-	-	-	-	-	-	-	-	-	-	-	-
NBCDC28131	Yes	Yes	L2	L2.2.1	MDR-TB	rpoB_p.His445Gln, rpoB_p.Leu430Pro	katG_p.Ser315Thr	pncA_p.Gly17Asp	embB_p.Met306Val	rpsL_p.Lys43Arg	-	-	-	-	-	-	-	-	-	-	-	-	-	-	-	-
NBCDC2872	Yes	Yes	L2	L2.2.1	Pre-XDR-TB	rpoB_p.Ser450Leu	fabG1_c.-8T>C, katG_p.Ser315Thr	pncA_p.Val139Leu	embB_p.Met306Val	rpsL_p.Lys43Arg	gyrA_p.Asp94Gly	gyrA_p.Asp94Gly	gyrA_p.Asp94Gly	gyrA_p.Asp94Gly	gyrA_p.Asp94Gly	rrs_n.1401A>G	rrs_n.1401A>G	rrs_n.1401A>G	rrs_n.1401A>G	ethA_c.11dupA, fabG1_c.-8T>C	-	-	-	-	-	-
NBCDC2915	Yes	Yes	L2	L2.2.1	Pre-XDR-TB	rpoB_p.Ser450Leu	fabG1_c.-8T>C, katG_p.Ser315Thr	pncA_p.Val139Leu	embB_p.Met306Val	rpsL_p.Lys43Arg	gyrA_p.Asp94Gly	gyrA_p.Asp94Gly	gyrA_p.Asp94Gly	gyrA_p.Asp94Gly	gyrA_p.Asp94Gly	-	-	-	-	ethA_c.11dupA, fabG1_c.-8T>C	-	-	-	-	-	-
NBCDC2982	Yes	Yes	L2	L2.2.1	RR-TB	rpoB_p.Leu452Pro	-	-	-	-	-	-	-	-	-	-	-	-	-	-	-	-	-	-	-	-
NBCDC3089	No	Yes	L2	L2.2.1	Pre-XDR-TB	rpoB_p.His445Tyr	fabG1_c.-15C>T	-	-	-	gyrA_p.Asp94Ala	gyrA_p.Asp94Ala	gyrA_p.Asp94Ala	gyrA_p.Asp94Ala	gyrA_p.Asp94Ala	-	-	-	-	-	fabG1_c.-15C>T	-	-	-	-	-
NBCDC3192	Yes	Yes	L2	L2.2.1	Pre-XDR-TB	rpoB_p.Leu452Pro	katG_p.Ser315Thr	embB_p.Gln497Arg	pncA_p.Val125Phe	rpsL_p.Lys88Arg	gyrA_p.Asp94Ala, gyrB_p.Asp461Ala	gyrA_p.Asp94Ala, gyrB_p.Asp461Ala	gyrA_p.Asp94Ala, gyrB_p.Asp461Ala	gyrA_p.Asp94Ala, gyrB_p.Asp461Ala	gyrA_p.Asp94Ala, gyrB_p.Asp461Ala	-	-	-	-	-	ethA_c.710_711dupCG	-	-	-	-	-
NBCDC3750	No	Yes	L4	L4.4.2	Pre-XDR-TB	rpoB_p.Ser450Leu	katG_p.Ala172Thr	-	embB_p.Asp328Tyr	-	gyrA_p.Asp94Ala	gyrA_p.Asp94Ala	gyrA_p.Asp94Ala	gyrA_p.Asp94Ala	gyrA_p.Asp94Ala	-	-	-	-	-	-	-	-	-	-	-
NBCDC813	Yes	Yes	L4	L4.5	MDR-TB	rpoB_p.Ser450Leu	katG_p.Ser315Thr	-	embB_p.Gly406Ser	gid_c.102delG	-	-	-	-	-	-	-	-	-	-	-	-	-	-	-	-
NBCDC3325	No	No	L2	L2.2.1	Pre-XDR-TB	rpoB_p.Ser450Leu	fabG1_c.-15C>T, inhA_c.-154G>A	-	embB_p.Met306Val	rpsL_p.Lys43Arg	gyrA_p.Asp94Gly	gyrA_p.Asp94Gly	gyrA_p.Asp94Gly	gyrA_p.Asp94Gly	gyrA_p.Asp94Gly	-	-	-	-	fabG1_c.-15C>T, inhA_c.-154G>A	-	-	-	-	-	-
NBCDC3336	No	Yes	L2	L2.2.1	RR-TB	rpoB_p.His445Asp	-	-	-	-	-	-	-	-	-	-	-	-	-	-	-	-	-	-	-	-
NBCDC3675	No	No	L2	L2.2.1	RR-TB	-	-	-	-	-	gyrA_p.Asp94Gly	gyrA_p.Asp94Gly	gyrA_p.Asp94Gly	gyrA_p.Asp94Gly	gyrA_p.Asp94Gly	-	-	-	-	-	-	-	-	-	-	-
NBCDC3917	No	Yes	L2	L2.2.1	Pre-XDR-TB	rpoB_p.Ser450Leu	fabG1_c.-8T>C, katG_p.Ser315Thr	pncA_p.Val139Leu	embB_p.Met306Val	rpsL_p.Lys43Arg	gyrA_p.Asp94Gly	gyrA_p.Asp94Gly	gyrA_p.Asp94Gly	gyrA_p.Asp94Gly	gyrA_p.Asp94Gly	rrs_n.1401A>G	rrs_n.1401A>G	rrs_n.1401A>G	rrs_n.1401A>G	ethA_c.11dupA, fabG1_c.-8T>C	-	-	-	-	-	-
NBCDC3921	Yes	Yes	L2	L2.2.1	MDR-TB	rpoB_p.Leu452Pro	katG_p.Ser315Thr	-	-	-	-	-	-	-	-	-	-	-	-	-	-	-	-	-	-	-
NBCDC4035	No	Yes	L2	L2.2.2	MDR-TB	rpoB_p.Ser450Leu	katG_p.Ser315Thr	-	-	rpsL_p.Lys43Arg	-	-	-	-	-	-	-	-	-	-	-	-	-	-	-	-
NBCDC4243	Yes	Yes	L2	L2.2.1	MDR-TB	rpoB_p.Asp435Val	ahpC_c.-57C>T, katG_p.Trp91Arg	pncA_p.Thr114Pro	embB_p.Met306Ile	-	-	-	-	-	-	-	-	-	-	-	-	-	-	-	-	-
NBCDC4408	Yes	Yes	L2	L2.2.1	Pre-XDR-TB	rpoB_p.Ser450Leu	fabG1_c.-15C>T, inhA_p.Ser94Ala	-	embB_p.Gln497Lys	rrs_n.514A>C	gyrA_p.Asp94Gly	gyrA_p.Asp94Gly	gyrA_p.Asp94Gly	gyrA_p.Asp94Gly	gyrA_p.Asp94Gly	rrs_n.1401A>G	rrs_n.1401A>G	rrs_n.1401A>G	rrs_n.1401A>G	fabG1_c.-15C>T, inhA_p.Ser94Ala	-	-	-	-	-	-
NBCDC4413	No	No	L2	L2.2.1	Pre-XDR-TB	rpoB_p.Ser450Leu	ahpC_c.-81C>T, katG_Chromosome:g.2129215_2161233del	-	embB_p.Met306Ile	-	gyrA_p.Ala90Val	gyrA_p.Ala90Val	gyrA_p.Ala90Val	gyrA_p.Ala90Val	gyrA_p.Ala90Val	-	-	-	-	-	-	-	-	-	-	-
NBCDC4484	Yes	Yes	L2	L2.2.1	RR-TB	rpoB_p.His445Tyr	-	-	-	-	-	-	-	-	-	-	-	-	-	-	-	-	-	-	-	-
NBCDC4506	Yes	Yes	L2	L2.2.1	RR-TB	rpoB_p.Ser450Leu	-	-	-	-	-	-	-	-	-	-	-	-	-	-	-	-	-	-	-	-
NBCDC4576	No	No	L2	L2.2.1	RR-TB	rpoB_p.Asp435Tyr	-	pncA_p.Thr142Met	-	rpsL_p.Lys43Arg	-	-	-	-	-	-	-	-	-	-	folC_p.Glu153Ala	-	-	-	-	-
NBCDC4580	Yes	Yes	L2	L2.2.1	MDR-TB	rpoB_p.Ser450Leu	katG_p.Ser315Thr	-	-	rpsL_p.Lys43Arg	-	-	-	-	-	-	-	-	-	-	-	-	-	-	-	-
NBCDC4646	Yes	Yes	L2	L2.2.1	Pre-XDR-TB	rpoB_p.Leu452Pro	-	-	-	-	gyrA_p.Asp94Gly	gyrA_p.Asp94Gly	gyrA_p.Asp94Gly	gyrA_p.Asp94Gly	gyrA_p.Asp94Gly	-	-	-	-	-	-	-	-	-	-	-
NBCDC4647	Yes	Yes	L2	L2.2.1	MDR-TB	rpoB_p.His445Asp	ahpC_c.-81C>T	-	embB_p.Met306Ile	-	-	-	-	-	-	-	-	-	-	-	-	-	-	-	-	-
NBCDC4720	Yes	Yes	L2	L2.2.1	MDR-TB	rpoB_p.Ser450Leu	katG_p.Ser315Thr	pncA_p.Thr160Arg	embB_p.Met306Val	rpsL_p.Lys43Arg	-	-	-	-	-	-	-	eis_c.-12C>T	-	-	-	-	-	-	-	-
NBCDC4748	No	Yes	L2	L2.2.1	Pre-XDR-TB	rpoB_p.Ser450Leu	fabG1_c.-8T>C, katG_p.Ser315Thr	pncA_p.Val139Leu	embB_p.Met306Val	rpsL_p.Lys43Arg	gyrA_p.Asp94Gly	gyrA_p.Asp94Gly	gyrA_p.Asp94Gly	gyrA_p.Asp94Gly	gyrA_p.Asp94Gly	-	-	-	-	ethA_c.11dupA, fabG1_c.-8T>C	-	-	-	-	-	-
NBCDC4788	No	No	L2	L2.2.1	Pre-XDR-TB	rpoB_p.Ser450Leu	fabG1_c.-8T>C, katG_p.Ser315Thr	pncA_p.Val139Leu	embB_p.Met306Val	rpsL_p.Lys43Arg	gyrA_p.Asp94Gly	gyrA_p.Asp94Gly	gyrA_p.Asp94Gly	gyrA_p.Asp94Gly	gyrA_p.Asp94Gly	rrs_r.1401a>g	rrs_r.1401a>g	rrs_r.1401a>g	rrs_r.1401a>g	ethA_c.13_14insC, fabG1_c.-8T>C	-	-	-	-	-	-
NBCDC4816	Yes	Yes	L2	L2.2.1	MDR-TB	rpoB_p.His445Gln, rpoB_p.Leu430Pro	katG_p.Ser315Thr	-	embB_p.Met306Ile	rpsL_p.Lys43Arg	-	-	-	-	-	-	-	-	-	-	-	-	-	-	-	-
NBCDC4876	Yes	Yes	L2	L2.2.1	Pre-XDR-TB	rpoB_p.Ser450Leu	katG_p.Ser315Thr	-	embB_p.Gly406Ala	rpsL_p.Lys43Arg	gyrA_p.Ser91Pro	gyrA_p.Ser91Pro	gyrA_p.Ser91Pro	gyrA_p.Ser91Pro	gyrA_p.Ser91Pro	-	-	-	-	-	-	-	-	-	-	-
NBCDC2856	Yes	Yes	L4	L4.5	MDR-TB	rpoC_p.Phe452Ser	fabG1_c.-15C>T	embB_p.Gly406Asp	-	-	-	-	-	-	-	-	-	-	-	-	fabG1_c.-15C>T	-	-	-	-	-
NBCDC521	Yes	Yes	L2	L2.2.1	Pre-XDR-TB	rpoB_p.Ala286Val, rpoB_p.Ser450Leu	katG_p.Trp191Arg	-	-	rpsL_p.Lys88Met	gyrA_p.Ala90Val	gyrA_p.Ala90Val	gyrA_p.Ala90Val	gyrA_p.Ala90Val	gyrA_p.Ala90Val	-	-	-	-	-	-	-	-	-	-	-
NBCDC5214	Yes	Yes	L2	L2.2.1	Pre-XDR-TB	rpoB_p.Ser450Leu	fabG1_c.-8T>C, katG_p.Ser315Thr	pncA_p.Val139Leu	embB_p.Met306Val	rpsL_p.Lys43Arg	gyrA_p.Asp94Gly	gyrA_p.Asp94Gly	gyrA_p.Asp94Gly	gyrA_p.Asp94Gly	gyrA_p.Asp94Gly	-	-	-	-	ethA_c.11dupA, fabG1_c.-8T>C	-	-	-	-	-	-
NBCDC5411	Yes	Yes	L2	L2.2.1	MDR-TB	rpoB_p.Ser450Leu	katG_p.Ser315Thr	pncA_p.Gly23Val	embB_p.Met306Val	-	-	-	-	-	-	-	-	-	-	-	-	-	-	-	-	-
NBCDC1147	Yes	Yes	L4	L4.5	MDR-TB	rpoB_p.Ser450Leu	katG_p.Ser315Thr	-	embB_p.Gly406Ser	gid_c.102delG	-	-	-	-	-	-	-	-	-	-	-	-	-	-	-	-
NBCDC592	Yes	Yes	L2	L2.2.1	MDR-TB	rpoB_p.Ile480Val, rpoB_p.Ser450Leu	fabG1_c.-15C>T, inhA_p.Ile21Val	-	-	rpsL_p.Lys43Arg	-	-	-	-	-	-	-	-	-	-	fabG1_c.-15C>T	-	-	-	-	-
NBCDC614	Yes	Yes	L2	L2.2.1	MDR-TB	rpoB_p.Ser450Leu	katG_p.Ser315Thr	-	embB_p.Gln497Arg	rpsL_p.Lys43Arg	-	-	-	-	-	-	-	-	-	-	-	-	-	-	-	-
NBCDC63	No	No	L2	L2.2.1	MDR-TB	rpoB_p.Ser450Leu	katG_p.Ser315Thr	-	embB_p.His1002Arg	rpsL_p.Lys43Arg	-	-	-	-	-	-	-	-	-	ethA_c.-2170_*1075del	-	-	-	-	-	-
NBCDC656	Yes	Yes	L2	L2.2.1	RR-TB	rpoB_p.His445Ser	-	-	-	-	-	-	-	-	-	-	-	-	-	-	-	-	-	-	-	-
NBCDC66	Yes	Yes	L2	L2.2.1	RR-TB	rpoB_p.His445Asn	-	-	-	-	-	-	-	-	-	-	-	-	-	-	-	-	-	-	-	-
NBCDC2579	Yes	Yes	L4	L4.5	MDR-TB	rpoB_p.Asp435Tyr	katG_p.Asn138Ser	-	-	-	-	-	-	-	-	-	-	-	-	-	-	-	-	-	-	-
NBCDC705	No	Yes	L2	L2.2.1	Pre-XDR-TB	rpoB_p.Ser450Leu	katG_p.Ser315Thr	pncA_p.His71Arg	embB_p.Met306Ile	rpsL_p.Lys88Arg	gyrA_p.Asp94Gly	gyrA_p.Asp94Gly	gyrA_p.Asp94Gly	gyrA_p.Asp94Gly	gyrA_p.Asp94Gly	-	-	eis_c.-12C>T	-	-	thyX_c.-16C>T	-	-	-	-	-
NBCDC709	No	No	L2	L2.2.1	Pre-XDR-TB	rpoB_p.Leu430Pro, rpoB_p.Met434Ile	katG_p.Ser315Thr	-	-	rpsL_p.Lys43Arg	gyrA_p.Gly88Ala	gyrA_p.Gly88Ala	gyrA_p.Gly88Ala	gyrA_p.Gly88Ala	gyrA_p.Gly88Ala	-	-	-	-	ethA_c.752dupG	-	-	-	-	-	-
NBCDC712	No	No	L2	L2.2.1	Pre-XDR-TB	rpoB_p.Asp435Gly	katG_p.Ser315Thr	pncA_c.391_392insGG	embB_p.Asp328Gly, embB_p.Gly406Asp	-	gyrA_p.Ala90Val	gyrA_p.Ala90Val	gyrA_p.Ala90Val	gyrA_p.Ala90Val	gyrA_p.Ala90Val	-	-	-	-	-	-	-	-	-	-	-
NBCDC781	No	No	L2	L2.2.1	RR-TB	rpoB_p.His445Asp	-	-	embB_p.Gly406Ala	-	-	-	-	-	-	-	-	-	-	-	-	-	-	-	-	-
NBCDC811	No	Yes	L2	L2.2.1	Pre-XDR-TB	rpoB_p.Ser450Leu	fabG1_c.-15C>T, inhA_p.Ile194Thr	embB_p.Met306Leu	-	rpsL_p.Lys43Arg	gyrA_p.Gly88Cys	gyrA_p.Gly88Cys	gyrA_p.Gly88Cys	gyrA_p.Gly88Cys	gyrA_p.Gly88Cys	-	-	-	-	-	fabG1_c.-15C>T, inhA_p.Ile194Thr	-	-	-	-	-
NBCDC848	Yes	Yes	L2	L2.2.1	MDR-TB	rpoB_p.Ser450Leu	katG_p.Ser315Asn	embB_p.Gly406Asp	-	rpsL_p.Lys43Arg	-	-	-	-	-	-	-	-	-	-	-	-	-	-	-	-
NBCDC856	No	No	L2	L2.2.1	Pre-XDR-TB	rpoB_p.Ser450Leu	katG_p.Ser315Thr	pncA_p.Val128Gly	embB_p.Asp1024Asn, embB_p.His1002Arg	rpsL_p.Lys43Arg	gyrA_p.Asp94Gly	gyrA_p.Asp94Gly	gyrA_p.Asp94Gly	gyrA_p.Asp94Gly	gyrA_p.Asp94Gly	rrs_n.1401A>G	rrs_n.1401A>G	rrs_n.1401A>G	rrs_n.1401A>G	ethA_c.851delC	-	-	-	-	-	-
NBCDC869	Yes	Yes	L2	L2.2.1	RR-TB	rpoB_p.Val170Phe	-	-	-	-	-	-	-	-	-	-	-	-	-	-	-	-	-	-	-	-
NBCDC898	Yes	Yes	L2	L2.2.1	Pre-XDR-TB	rpoB_p.Asp435Val	-	-	-	rrs_n.514A>C	gyrA_p.Ala90Val	gyrA_p.Ala90Val	gyrA_p.Ala90Val	gyrA_p.Ala90Val	gyrA_p.Ala90Val	-	-	-	-	-	-	-	-	-	-	-
NBCDC999	Yes	Yes	L2	L2.2.1	Pre-XDR-TB	rpoB_p.Ser450Leu	fabG1_c.-8T>C, katG_p.Ser315Thr	pncA_p.Val139Leu	embB_p.Met306Val	rpsL_p.Lys43Arg	gyrA_p.Asp94Gly	gyrA_p.Asp94Gly	gyrA_p.Asp94Gly	gyrA_p.Asp94Gly	gyrA_p.Asp94Gly	-	-	-	-	ethA_c.11_12insA, fabG1_c.-8T>C	-	-	-	-	-	-
NBCDC7051	Yes	Yes	L4	L4.5	Pre-XDR-TB	rpoB_p.Ser450Leu	katG_p.Ser315Thr	-	embB_p.Gly406Ser	gid_c.102delG	-	-	-	-	-	-	-	-	-	-	-	-	-	-	-	-
NBCDC1192	Yes	Yes	L2	L2.2.1	MDR-TB	rpoB_p.Gln432Pro, rpoB_p.Leu430Pro	katG_p.Ser315Thr	embB_p.Met306Leu	pncA_c.-11A>G	rpsL_p.Lys88Arg	-	-	-	-	-	-	-	-	-	-	-	-	-	-	-	-
NBCDC1244	No	Yes	L2	L2.2.1	MDR-TB	rpoB_p.Ser450Leu	katG_p.Ser315Thr	pncA_c.1_11delATGCGGGCGTT	embB_p.Gln497Lys	rpsL_p.Lys88Arg	-	-	-	-	-	-	-	-	-	-	-	-	-	-	-	-
NBCDC4707	Yes	Yes	L2	L2.2.1	Pre-XDR-TB	rpoB_p.Asp435Val	-	-	-	rrs_r.514a>c	gyrA_p.Ala90Val	gyrA_p.Ala90Val	gyrA_p.Ala90Val	gyrA_p.Ala90Val	gyrA_p.Ala90Val	-	-	-	-	-	-	-	-	-	-	-
NBCDC1239	Yes	Yes	L4	L4.5	RR-TB	rpoB_p.Ser450Leu	-	-	-	-	-	-	-	-	-	-	-	-	-	-	-	-	-	-	-	-
NBCDC4777	Yes	Yes	L2	L2.2.1	MDR-TB	rpoB_p.Ser450Leu	katG_p.Ser315Thr	pncA_c.391_392insGG	embB_p.Met306Val	rpsL_p.Lys43Arg	-	-	-	-	-	-	-	-	-	-	thyX_c.-16C>T	-	-	-	-	-
